# Supplementary material for: TCP4-dependent induction of CONSTANS transcription requires GIGANTEA in photoperiodic flowering in Arabidopsis
Source: PLoS Genet. 2017 Jun 19;13(6):e1006856. doi: 10.1371/journal.pgen.1006856 (PMC5495492; doi:10.1371/journal.pgen.1006856)
Supplement: S1 Table — (XLSX) [file pgen.1006856.s011.xlsx]

## Sheet: Sheet1
S1 Table. Results of the large-scale yeast one-hybrid analysis using the CO promoter.
AGI	Family	Name	Fold induction
AT3G56850	bZIP	AREB3	11.4435
AT3G15030	TCP	TCP4	9.62942
AT4G01120	bZIP	GBF2	8.8184
AT4G34000	bZIP	ABF3	8.16174
AT4G16141	GATA	GATA17-LIKE	7.0761
AT3G19290	bZIP	ABF4,AREB2	7.00232
AT2G46270	bZIP	GBF3	6.4664
AT1G10120	bHLH	CIB4	6.22899
AT1G49720	bZIP	ABF1	6.14157
AT2G45680	TCP	TCP9	5.12476
AT1G51140	bHLH	FBH3	3.1552
AT2G46770	NAC	NST1	2.91428
AT1G59640	bHLH	BPE	2.77903
AT4G36260	SRS	STY2	2.48346
AT1G76890	Trihelix	GT-2	2.42653
AT1G67260	TCP	TCP1	2.16056
AT1G68670	GARP-G2-like		2.11858
AT4G00270	SRS	GEBP	2.1137
AT3G02860	no match	ARS1	2.08973
AT4G38170	no match	FRS9	2.08436
AT4G11660	HSF	HSFB2B	2.08003
AT5G39660	DOF (C2C2)	CDF2	2.00863
AT1G35460	bHLH	FBH1	1.57834
AT3G47500	DOF (C2C2)	CDF3	1.57107
AT4G09180	bHLH	FBH2	1.20885
AT5G62430	DOF (C2C2)	CDF1	1.11893
We considered clones positive when the induction rates were higher than two folds (the cutoff=2.00).
The induction rates of FBH (FBH1 and FBH2) and CDF (CDF1 abd CDF3) clones that were below the cutoff are shown as references.
