# Supplementary material for: TCP4-dependent induction of CONSTANS transcription requires GIGANTEA in photoperiodic flowering in Arabidopsis
Source: PLoS Genet. 2017 Jun 19;13(6):e1006856. doi: 10.1371/journal.pgen.1006856 (PMC5495492; doi:10.1371/journal.pgen.1006856)
Supplement: S2 Table — (XLSX) [file pgen.1006856.s012.xlsx]

## Sheet: Sheet1
S2 Table. List of TCP4 interacting proteins in WT and gi-2 backgrounds identified by the TAP-MS analysis.
	The number of peptides (sum of 3 biological replicates)			Fisher's exact test (WT vs 35S:TCP4-3F6H #14)		Fisher's exact test (35S:TCP4-3F6H #14 vs 35S:TCP4-3F6H/gi-2 #28)
Fasta ID	WT	35S:TCP4-3F6H #14	35S:TCP4-3F6H/gi-2 #28	p values	Significant	p values	Significant	AGI	gene name
sp|Q8LPR5|TCP4_ARATH	7	747	642	1.8059e-210	1	0.00762647	0	AT3G15030	TCP4
sp|O82277|TCP10_ARATH	3	184	179	5.74987e-50	1	0.915885	0	AT2G31070	TCP10
sp|Q9C758|TCP24_ARATH	0	97	96	2.43146e-29	1	1	0	AT1G30210	TCP24
sp|P42737|BCA2_ARATH,sp|P42737-2|BCA2_ARATH	0	96	85	4.81365e-29	1	0.502273	0	AT5G14740	Beta carbonic anhydrase 2
tr|F4K875|F4K875_ARATH	0	85	71	8.82235e-26	1	0.297805	0	AT5G14740	Beta carbonic anhydrase 2
sp|Q93V43|TCP2_ARATH	0	62	78	5.94487e-19	1	0.175097	0	AT4G18390	TCP2
sp|P27140-3|BCA1_ARATH,sp|P27140|BCA1_ARATH,sp|P27140-2|BCA1_ARATH	0	60	60	2.33637e-18	1	1	0	AT3G01500	Carbonic anhydrase 1
tr|F4JTQ0|F4JTQ0_ARATH,sp|Q9SZN1|VATB2_ARATH	13	51	46	2.14254e-06	1	0.684809	0	AT4G38510	V-ATPase B subunit 2
sp|Q9MAH8|TCP3_ARATH	0	49	59	4.3685e-15	1	0.335384	0	AT1G53230	TCP3
tr|Q9C9I7|Q9C9I7_ARATH	0	45	49	6.78193e-14	1	0.680001	0	AT1G71500	Photosystem B protein 33
sp|Q9S7W5-2|TCP13_ARATH,sp|Q9S7W5|TCP13_ARATH	0	38	37	8.27184e-12	1	1	0	AT3G02150	TCP13
tr|A8MS75|A8MS75_ARATH,sp|Q01667|CAB6_ARATH	0	37	31	1.64384e-11	1	0.544565	0	AT3G54890	Photosystem I light harvesting complex gene 1
sp|Q944G9|ALFC2_ARATH	0	36	33	3.26721e-11	1	0.809927	0	AT4G38970	Fructose-bisphosphate aldolase 2
sp|P56778|PSBC_ARATH	0	34	25	1.2912e-10	1	0.297546	0	ATCG00280	Photosystem II CP43 reaction center protein
sp|Q9FME3|TCP5_ARATH	0	34	39	1.2912e-10	1	0.55913	0	AT5G60970	TCP5
tr|F4JUJ5|F4JUJ5_ARATH	0	32	24	5.10574e-10	1	0.349635	0	AT4G38970	Fructose-bisphosphate aldolase
sp|P27521|CA4_ARATH	2	32	34	7.52737e-08	1	0.806109	0	AT3G47470	Light-harvesting chlorophyll-protein complex I subunit A4
tr|A8MS37|A8MS37_ARATH,sp|Q9LRR9-2|GLO1_ARATH,sp|Q9LRR9|GLO1_ARATH,tr|B3H4B8|B3H4B8_ARATH	0	28	39	7.99782e-09	1	0.179314	0	AT3G14420	Glycolate oxidase 1
sp|Q9LRS0|GLO2_ARATH	0	28	30	7.99782e-09	1	0.793694	0	AT3G14415	Glycolate oxidase 2
sp|P56777|PSBB_ARATH	0	28	33	7.99782e-09	1	0.523401	0	ATCG00680	psbB
tr|F4JFV6|F4JFV6_ARATH	0	25	27	6.30776e-08	1	0.78264	0	AT3G14415	Glycolate oxidase 2
sp|P56802|RR11_ARATH	0	25	23	6.30776e-08	1	0.885424	0	ATCG00750	30S ribosomal protein S11
sp|Q9LD43|ACCA_ARATH	0	24	44	1.25599e-07	1	0.014852	0	AT2G38040	Acetyl-coenzyme A carboxylase carboxyltransferase subunit alpha
sp|Q9FN48|CAS_ARATH	0	23	30	2.50131e-07	1	0.338135	0	AT5G23060	Calcium sensing receptor
sp|Q93XM7|MCAT_ARATH	0	23	17	2.50131e-07	1	0.429559	0	AT5G46800	Mitochondrial carnitine/acylcarnitine carrier-like protein
sp|Q9LR30|GGT1_ARATH,sp|Q9LR30-2|GGT1_ARATH	0	21	30	9.9255e-07	1	0.209009	0	AT1G23310	Glutamate-glyoxylate aminotransferase 1
sp|P46422|GSTF2_ARATH	0	21	25	9.9255e-07	1	0.557824	0	AT4G02520	Glutathione S-transferase F2
sp|Q56YA5|SGAT_ARATH	0	20	17	1.97769e-06	1	0.742813	0	AT2G13360	Serine-glyoxylate aminotransferase
sp|Q96266-2|GSTF8_ARATH,sp|Q96266|GSTF8_ARATH	0	19	17	3.94129e-06	1	0.867931	0	AT2G47730	Glutathione S-transferase F8
sp|Q9LY74|BQMT_ARATH	0	18	21	7.85591e-06	1	0.6339	0	AT3G63410	2-methyl-6-phytyl-1,4-hydroquinone methyltransferase
sp|Q9S7E9|GGT2_ARATH	0	17	20	1.56614e-05	1	0.625137	0	AT1G70580	Glutamate-glyoxylate aminotransferase 2
sp|Q9MA79|F16P2_ARATH	0	17	14	1.56614e-05	1	0.720086	0	AT1G43670	Fructose-1,6-bisphosphatase
