# Supplementary material for: TCP4-dependent induction of CONSTANS transcription requires GIGANTEA in photoperiodic flowering in Arabidopsis
Source: PLoS Genet. 2017 Jun 19;13(6):e1006856. doi: 10.1371/journal.pgen.1006856 (PMC5495492; doi:10.1371/journal.pgen.1006856)
Supplement: S4 Table — (XLSX) [file pgen.1006856.s014.xlsx]

## Sheet: Sheet1
S4 Table. Primers used in this study
target gene	primer name	sequence (5¢ to 3¢)	purpose	reference
TCP3	TCP3 GWF	CACCATGGCACCAGATAACGACCATTTC	Cloning of target genes (Fig 1 and 8C)	this study
	TCP3 GWR	TTAATGGCGAGAATCGGATGAAGC
TCP10	TCP10 GWF	CACCATGGGACTTAAAGGATATAGCGTC
	TCP10 GWR	TTAGAGGTGTGAGTTTGGAGGAG
TCP2	TCP2 GWF	CACCATGATTGGAGATCTAATGAAG
	TCP2 GWR	TCAGTTCTTGCCTTTACCCTTATG
TCP24	TCP24 GWF	CACCATGGAGGTTGACGAAGACATTG
	TCP24 GWR	CTATCTCCTTTCCTTTGCCTTG
TCP8	TCP8 GWF	CACCATGGATCTCTCCGACATCCGAAAC	Cloning of target genes (Fig 1)
	TCP8 GWR	TCACTCAGAGCTATTTGAGTTCTCC
TCP14	TCP14 GWF	CACCATGCAAAAGCCAACATCAAGTATC
	TCP14 GWR	CTAATCTTGCTGATCCTCCTCATC
TCP20	TCP20 GWF	CACCATGGATCCCAAGAACCTAAATCG
	TCP20 GWR	TTAACGACCTGAGCCTTGAGAATC
TCP22	TCP22 GWF	CACCATGAATCAGAATTCCTCTGTTGC
	TCP22 GWR	TCACTTTTTGTCATCACCACC
TCP23	TCP23 GWF	CACCATGGAGTCCCACAACAACAACCAG
	TCP23 GWR	TCAAGGAGAACCATCTATAGTAG
TCP15	TCP(AT1G69680) GWF	CACCATGTCTGTTGAGTTATGTTCGG
	TCP(AT1G69680) GWR	TCAAGCTGAGGAACCGAAAAGATTC
TCP9	TCP(AT2G45680) GWF	CACCATGGCGACAATTCAGAAGCTTGAAG
	TCP(AT2G45680) GWR	TCAGTGGTTCGATGACCGTGCTG
TCP7	TCP(AT5G23280) GWF	CACCAGATCGAAAACCATGTCTATTAAC
	TCP(AT5G23280) GWR	TTAACGTGGATCTTCCTCTCTTCG
TCP5	TCP5atgF	CACCATGAGATCAGGAGAATGTGATG	Cloning of target genes (Fig 1 and 8C)
	TCP5stopR	TCAAGAATCTGATTCATTATCGC
TCP13	TCP13atgF	CACCATGAATATCGTCTCTTGGAAAG
	TCP13stopR	TCACATATGGTGATCACTTCC
TCP17	TC17atgF	CACCATGGGAATAAAAAAAGAAGATCAG
	TCP17stopR	CTACTCGATATGGTCTGGTTG
GST-NLS	GSTatgF	CACCATGTCCCCTATACTAGG
	GSTNLS_nsR	TCCTCCAACCTTTCTCTTCTTCTTAGGCTGGTCACGATGCGGCCGCT
TCP3	qTCP3-F1	GGGATTCACCAATCTGCTATTCCA	qPCR primer
	TCP3 GWR	TTAATGGCGAGAATCGGATGAAGC
TCP4	qTCP4-F3	TCGCTGAGCTTCCTCCCTGG
	qTCP4-R3	TCCTCCGTTGAAGCCAACAC
TCP10	qTCP10-F1	TTGGGATCATCATCAAACGACGTCG
	qTCP10-R1	TTAGAGGTGTGAGTTTGGAGGAG
amplicon1	CO amplicon 27A F	GGTCACTGCACTTTTCCTCAGATAG	ChIP primers for CO promoter (Fig 3D, 3E, 8D and S10 Fig)
	CO amplicon 27A R	ATCAGGTTTCCGTGGTTTCG
amplicon2	CO amplicon 6A F	GTTCAAAATGGGAAAGAGAAGTGC
	CO amplicon 6A R	GGGTCCAGTGAATGTATGATACCC
amplicon3	CO amplicon 27B F	GAAAATCTCGATGCAACTTTGAGG
	CO amplicon 27B R	GAGATTGTAACGTGGTTCGAGTTC
amplicon4	CO amplicon 8B R	ATCAAACTCGAATCCGCCAAGTAG
	CO amplicon 8B F	CCCAAATTACAGAGATGTGACAACA
amplicon5	CO amplicon 21F	GAACAGTAATCACAAGGTTCAGG		Ito et al., 2012
	CO amplicon 21R	ATGGTGTTGCAGGCAAATTGTTAC
amplicon6	CO amplicon 10F	AATAGTAACAATTTGCCTGCAACAC
	CO amplicon 10R	TTATTGGATCCTCTTGCAGCTAGT
amplicon7	CO amplicon 23F	CATGTAAGAGCCACTAACGC
	CO amplicon 23R	AACATAATAACTCAGATGTAGTAAG
Ubq	UbQ F	TCCAGGACAAGGAGGTATTCCTCCG		Song et al., 2012
	UbQ R	CCACCAAAGTTTTACATGAAACGAA
